# Supplementary material for: Bayesian Estimation of Diagnostic Accuracy of Three Diagnostic Tests for Bovine Tuberculosis in Egyptian Dairy Cattle Using Latent Class Models
Source: Vet Sci. 2021 Oct 21;8(11):246. doi: 10.3390/vetsci8110246 (PMC8622144; doi:10.3390/vetsci8110246)
Supplement: Supplementary file 1 [file vetsci-08-00246-s001.zip]

Archive with 1 entries (1 files):
- vetsci-1322236-supplementary.pdf
